# Supplementary material for: Fine-mapping of the Fusarium head blight resistance QTL Qfhs.ifa-5A identifies two resistance QTL associated with anther extrusion
Source: Theor Appl Genet. 2019 Apr 4;132(7):2039–53. doi: 10.1007/s00122-019-03336-x (PMC6588648; doi:10.1007/s00122-019-03336-x)
Supplement: Supplementary file 3 — Supplementary material 3 (XLSX 21 kb) [file 122_2019_3336_MOESM3_ESM.xlsx]

## Sheet: Table S2
Online Resource 3 Article title: Fine-mapping of the Fusarium head blight resistance QTL Qfhs.ifa-5A identifies two resistance QTL associated with anther extrusion Journal: Theoretical and Applied Genetics Authors: Barbara Steiner, Maria Buerstmayr, Christian Wagner, Andrea Danler, Babur Eshonkulov, Magdalena Ehn, Hermann Buerstmayr Name, affiliation, and email of corresponding author: Maria Buer…
TABLE S2 Means, standard deviations (SD) and ranges of FHB severity measured as percentage of infected spikelets at 6, 10, 14, 18, and 22 days after inoculation (dai). Genotype-by-treatment variants with different index letters are significantly different at p < 0.01 based on Tukey’s multiple range test
				dai(6)						dai(10)						dai(14)						dai(18)						dai(22)
	genotype	treatment	Na	mean	SD	min	max			mean	SD	min	max			mean	SD	min	max			mean	SD	min	max			mean	SD	min	max
across experiments
	Remus	unmanipulated	201	46.5	±24.3	0	100	a		63.9	±23.1	0	100	a		76.7	±20.0	8.33	100	a		84.2	±17.8	18.75	100	a		89.8	±15.7	18.75	100	ab
	NIL3	unmanipulated	212	21.1	±18.5	0	81.25	c		35.4	±23.3	0	100	d		51	±25.0	0	100	c		63.6	±25.6	0	100	cd		73.5	±26.0	6.25	100	d
	Remus	anthers retained	192	31.7	±20.9	0	83.33	b		56.8	±20.3	6.25	100	b		73.8	±19.0	16.67	100	a		85.5	±15.7	16.67	100	a		92.8	±12.2	25	100	a
	NIL3	anthers retained	198	19.7	±16.3	0	81.25	c		42.5	±20.6	0	100	c		60.3	±22.5	0	100	b		73.6	±21.0	8.33	100	b		82.5	±19.6	16.67	100	c
	Remus	anthers removed	194	2.8	±5.2	0	41.67	d		20.5	±15.8	0	75	e		51.1	±20.7	0	100	c		70.5	±20.4	16.67	100	bc		83	±19.0	16.67	100	bc
	NIL3	anthers removed	210	1.9	±4.1	0	25	d		13.2	±13.1	0	87.5	f		36.5	±20.5	0	93.75	d		57.2	±24.7	0	100	d		71.5	±24.8	8.33	100	d
experiment 1
	Remus	unmanipulated	64	33.7	±23.2	0	75	a		57.2	±25.5	0	100	a		76.2	±22.4	8.33	100	a		83.6	±18.3	25	100	a		90.9	±15.3	25	100	a
	NIL3	unmanipulated	72	12.6	±12.3	0	50	b		25.6	±17.8	0	66.67	bc		45.1	±24.3	0	83.33	bc		64.4	±28.2	0	100	c		73	±28.0	8.33	100	b
	Remus	anthers retained	61	27.6	±22.3	0	83.33	a		49	±20.6	8.33	100	a		67.2	±19.9	16.67	100	a		80.9	±18.2	16.67	100	ab		89.5	±15.3	25	100	a
	NIL3	anthers retained	66	15.7	±14.5	0	66.67	b		36.1	±19.5	0	83.33	b		52.4	±23.5	0	100	b		69.2	±23.2	8.33	100	bc		78.4	±23.2	16.67	100	ab
	Remus	anthers removed	65	3.5	±6.7	0	41.67	c		15.3	±15.8	0	75	cd		47	±23.5	0	100	b		67.4	±24.4	16.67	100	bc		80.8	±23.0	16.67	100	ab
	NIL3	anthers removed	75	2	±4.9	0	25	c		10	±10.8	0	50	d		33.3	±22.1	0	91.67	c		55.8	±27.7	0	100	c		71.3	±27.1	8.33	100	b
experiment 2
	Remus	unmanipulated	64	50.6	±23.2	0	93.75	a		65.9	±22.2	12.5	100	a		75.7	±19.6	12.5	100	ab		83.3	±17	18.75	100	ab		89.4	±14.7	18.75	100	ab
	NIL3	unmanipulated	70	27.9	±18.5	0	81.25	b		44.3	±23.5	0	100	b		59.1	±23.7	0	100	c		67.3	±22.6	6.25	100	cd		78.3	±22.6	6.25	100	cd
	Remus	anthers retained	65	31.3	±20.0	0	81.25	b		61.1	±19.3	6.25	100	a		78.8	±18.1	18.75	100	a		88.2	±14	37.5	100	a		95.4	±9.2	56.25	100	a
	NIL3	anthers retained	64	22.2	±19.3	0	81.25	b		45.9	±20.6	0	100	b		64.3	±22.9	0	100	bc		72.3	±20.4	18.75	100	bc		80.7	±19.0	18.75	100	bcd
	Remus	anthers removed	65	2.3	±3.9	0	12.5	c		22.7	±14.1	0	56.25	c		54.6	±18.7	6.25	100	c		74	±17	25	100	bc		85.2	±15.6	43.75	100	abc
	NIL3	anthers removed	67	2.1	±4.0	0	18.75	c		16.3	±13.8	0	62.5	c		41	±18.9	0	87.5	d		59.3	±22	6.25	100	d		72.2	±22.3	12.5	100	d
experiment 3
	Remus	unmanipulated	73	54	±22.1	6.25	100	a		68.2	±20.5	12.5	100	c		78	±18.1	31.25	100	a		85.4	±18.0	31.25	100	a		89.3	±16.9	31.25	100	a
	NIL3	unmanipulated	70	23.1	±20.6	0	68.75	c		36.5	±24.4	0	93.75	c		49	±25.3	6.25	100	c		59	±25.4	6.25	100	cd		69.1	±26.6	6.25	100	b
	Remus	anthers retained	66	35.8	±20.0	0	81.25	b		59.8	±19.1	18.75	100	b		74.9	±17.6	31.25	100	ab		87.1	±13.9	43.75	100	a		93.5	±10.9	43.75	100	a
	NIL3	anthers retained	68	21.2	±14.1	0	56.25	c		45.5	±20.5	6.25	87.5	a		64.2	±19.3	12.5	100	b		79.2	±18.3	37.5	100	ab		88.1	±14.8	43.75	100	a
	Remus	anthers removed	64	2.6	±4.6	0	18.75	d		23.5	±16.4	0	75	b		51.8	±18.9	12.5	93.75	c		70.2	±18.6	31.25	100	bc		82.9	±17.6	37.5	100	a
	NIL3	anthers removed	68	1.5	±3.1	0	12.5	d		13.8	±14.1	0	87.5	a		35.8	±19.6	0	93.75	d		56.7	±24.0	6.25	100	d		71	±24.8	18.75	100	b
a number of analysed heads
